# Supplementary material for: CohortExplorer: A Generic Application Programming Interface for Entity Attribute Value Database Schemas
Source: JMIR Med Inform. 2014 Dec 1;2(2):e32. doi: 10.2196/medinform.3339 (PMC4288104; doi:10.2196/medinform.3339)
Supplement: Supplementary file 1 [file medinform_v2i2e32_app1.gz]

Archive with 40 entries (28 files):
- CohortExplorer-0.14/lib/CohortExplorer/Application/Opal/Datasource.pm
- CohortExplorer-0.14/lib/CohortExplorer/Application/OpenClinica/Datasource.pm
- CohortExplorer-0.14/lib/CohortExplorer/Application/REDCap/Datasource.pm
- CohortExplorer-0.14/lib/CohortExplorer/Command/Query/Search.pm
- CohortExplorer-0.14/lib/CohortExplorer/Command/Query/Compare.pm
- CohortExplorer-0.14/lib/CohortExplorer/Command/Find.pm
- CohortExplorer-0.14/lib/CohortExplorer/Command/Help.pm
- CohortExplorer-0.14/lib/CohortExplorer/Command/History.pm
- CohortExplorer-0.14/lib/CohortExplorer/Command/Menu.pm
- CohortExplorer-0.14/lib/CohortExplorer/Command/Describe.pm
- CohortExplorer-0.14/lib/CohortExplorer/Command/Query.pm
- CohortExplorer-0.14/lib/CohortExplorer/Application.pm
- CohortExplorer-0.14/lib/CohortExplorer/Datasource.pm
- CohortExplorer-0.14/config_files/log-config.properties
- CohortExplorer-0.14/config_files/datasource-config.properties
- CohortExplorer-0.14/debian/cohortexplorer_0.14-1_all.deb
- CohortExplorer-0.14/lib/CohortExplorer.pm
- CohortExplorer-0.14/t/00-load.t
- CohortExplorer-0.14/t/boilerplate.t
- CohortExplorer-0.14/t/manifest.t
- CohortExplorer-0.14/t/pod-coverage.t
- CohortExplorer-0.14/t/pod.t
- CohortExplorer-0.14/LICENSE
- CohortExplorer-0.14/MANIFEST
- CohortExplorer-0.14/README
- CohortExplorer-0.14/META.yml
- CohortExplorer-0.14/Makefile.PL
- CohortExplorer-0.14/Changes
- CohortExplorer-0.14/lib/CohortExplorer/Application/Opal
- CohortExplorer-0.14/lib/CohortExplorer/Application/OpenClinica
- CohortExplorer-0.14/lib/CohortExplorer/Application/REDCap
- CohortExplorer-0.14/lib/CohortExplorer/Command/Query
- CohortExplorer-0.14/lib/CohortExplorer/Application
- CohortExplorer-0.14/lib/CohortExplorer/Command
- CohortExplorer-0.14/lib/CohortExplorer
- CohortExplorer-0.14/config_files
- CohortExplorer-0.14/debian
- CohortExplorer-0.14/lib
- CohortExplorer-0.14/t
- CohortExplorer-0.14
