# Supplementary material for: CohortExplorer: A Generic Application Programming Interface for Entity Attribute Value Database Schemas
Source: JMIR Med Inform. 2014 Dec 1;2(2):e32. doi: 10.2196/medinform.3339 (PMC4288104; doi:10.2196/medinform.3339)
Supplement: Supplementary file 1 [file medinform_v2i2e32_app1.gz › CohortExplorer-0.14/lib/CohortExplorer/Command/Describe.pm]

package CohortExplorer::Command::Describe;

use strict;
use warnings;

our $VERSION = 0.14;

use base qw(CLI::Framework::Command);
use CLI::Framework::Exceptions qw( :all );
use Exception::Class::TryCatch;

#-------
sub usage_text {
 q{
      describe : show datasource description including the entity count 
  };
}

sub validate {
 my ( $self, $opts, @args ) = @_;
 
 if (@args) {
  throw_cmd_validation_exception(
                     error => 'No arguments are required to run this command' );
 }
}

sub run {
 my ( $self, $opts, @args ) = @_;
 my ( $ds, $verbose ) = @{ $self->cache->get('cache') }{qw/datasource verbose/};
 my ( @cols, @rows );
 my $table_info = $ds->table_info;

# Get all table attributes using the last key in $tables, first column is always table name
 push @cols, 'table';
 for ( keys %{ $table_info->{ ( keys %$table_info )[-1] } } ) {
  if ( $_ ne 'table' && $_ ne '__type__' ) {
   push @cols, $_;
  }
 }
 push @rows, \@cols;
 for my $t ( keys %$table_info ) {
  push @rows, [ map { $table_info->{$t}{$_} } @cols ];
 }
 
 print STDERR "\nRendering datasource description ...\n\n" if $verbose;
 return {
          headingText => $ds->name
            . ' datasource description ('
            . $ds->entity_count
            . ' entities)',
          rows => \@rows
 };
}

#-------
1;
__END__

=pod

=head1 NAME

CohortExplorer::Command::Describe - CohortExplorer class to print datasource description

=head1 SYNOPSIS

B<describe>

B<d>

=head1 DESCRIPTION

The class is inherited from L<CLI::Framework::Command> and overrides the following methods:

=head2 usage_text()

This method returns the usage information for the command.

=head2 validate( $opts, @args )

This method throws C<throw_cmd_validation_exception> exception imported from L<CLI::Framework::Exceptions> if the user has supplied arguments to this command.

=head2 run( $opts, @args )

This method attempts to retrieve the table information and the entity count from the datasource class and returns them to L<CohortExplorer::Application>.

=head1 DEPENDENCIES

L<CLI::Framework::Command>

L<CLI::Framework::Exceptions>

=head1 SEE ALSO

L<CohortExplorer>

L<CohortExplorer::Datasource>

L<CohortExplorer::Command::Find>

L<CohortExplorer::Command::History>

L<CohortExplorer::Command::Query::Search>

L<CohortExplorer::Command::Query::Compare>

=head1 LICENSE AND COPYRIGHT

Copyright (c) 2013-2014 Abhishek Dixit (adixit@cpan.org). All rights reserved.

This program is free software: you can redistribute it and/or modify it under the terms of either:

=over

=item *
the GNU General Public License as published by the Free Software Foundation, either version 3 of the License, or 
(at your option) any later version, or

=item *
the "Artistic Licence".

=back

=head1 AUTHOR

Abhishek Dixit

=cut
