# Supplementary material for: CohortExplorer: A Generic Application Programming Interface for Entity Attribute Value Database Schemas
Source: JMIR Med Inform. 2014 Dec 1;2(2):e32. doi: 10.2196/medinform.3339 (PMC4288104; doi:10.2196/medinform.3339)
Supplement: Supplementary file 1 [file medinform_v2i2e32_app1.gz › CohortExplorer-0.14/config_files/datasource-config.properties]

##########################################################################################
# CohortExplorer datasource-config.properties                                            #
#                                                                                        #
# Opal datasources (column 'datasource.name')                                            #
# type  (default standard)                                                               #
# entity_type (default Participant)                                                      #
# url (default http://localhost:8080)                                                    #
# dsn                                                                                    #
# username                                                                               #
# password                                                                               #
#                                                                                        #
# id_visit_separator (default _ and valid only to longitudinal datasources)              #
# static_tables (optional parameter and valid only to longitudinal datasources)          #
#                                                                                        #
# REDCap datasources (column 'redcap_projects.project_name')                             #
# url (default http://localhost:80/redcap                                                #
# dsn                                                                                    #
# username                                                                               #
# password                                                                               #
#                                                                                        #
# OpenClinica datasources (column 'study.oc_oid')                                        #
# url (default http://localhost:8080/OpenClinica                                         #
# dsn                                                                                    #
# username                                                                               #
# password                                                                               #
#                                                                                        #
# Note:                                                                                  #
# Each block holds a unique datasource configuration                                     #
# When installing the application for group use, the administrator must ensure,          #
# a. this file is only readable by the user 'cohexp'                                     #
# b. the connection parameters to repositories are for the read-only mode                #
#                                                                                        #
# Manual:                                                                                #
# a. https://metacpan.org/pod/CohortExplorer::Datasource                                 #
# b. man CohortExplorer::Datasource                                                      #
##########################################################################################


<datasource opal_datasource_name>
  namespace=CohortExplorer::Application::Opal::Datasource
  dsn=DBI:mysql:database=database_name;host=hostname;port=3306
  username=database_username
  password=database_password
</datasource>

<datasource redcap_datasource_name>
  namespace=CohortExplorer::Application::REDCap::Datasource
  dsn=DBI:mysql:database=database_name;host=hostname;port=3306
  username=database_username
  password=database_password
</datasource>

<datasource openclinica_datasource_name>
  namespace=CohortExplorer::Application::OpenClinica::Datasource
  dsn=DBI:Pg:database=database_name;host=hostname;port=5432
  username=database_username
  password=database_password
</datasource>
