# Supplementary material for: CohortExplorer: A Generic Application Programming Interface for Entity Attribute Value Database Schemas
Source: JMIR Med Inform. 2014 Dec 1;2(2):e32. doi: 10.2196/medinform.3339 (PMC4288104; doi:10.2196/medinform.3339)
Supplement: Supplementary file 1 [file medinform_v2i2e32_app1.gz › CohortExplorer-0.14/t/00-load.t]

#!perl -T

use Test::More tests => 1;

BEGIN {
    use_ok( 'CohortExplorer' ) || print "Bail out!\n";
}

diag( "Testing CohortExplorer $CohortExplorer::VERSION, Perl $], $^X" );
