# Supplementary material for: CohortExplorer: A Generic Application Programming Interface for Entity Attribute Value Database Schemas
Source: JMIR Med Inform. 2014 Dec 1;2(2):e32. doi: 10.2196/medinform.3339 (PMC4288104; doi:10.2196/medinform.3339)
Supplement: Supplementary file 1 [file medinform_v2i2e32_app1.gz › CohortExplorer-0.14/t/manifest.t]

#!perl -T

use strict;
use warnings;
use Test::More;

unless ( $ENV{RELEASE_TESTING} ) {
    plan( skip_all => "Author tests not required for installation" );
}

eval "use Test::CheckManifest 0.9";
plan skip_all => "Test::CheckManifest 0.9 required" if $@;
ok_manifest();
