# Supplementary material for: CohortExplorer: A Generic Application Programming Interface for Entity Attribute Value Database Schemas
Source: JMIR Med Inform. 2014 Dec 1;2(2):e32. doi: 10.2196/medinform.3339 (PMC4288104; doi:10.2196/medinform.3339)
Supplement: Supplementary file 1 [file medinform_v2i2e32_app1.gz › CohortExplorer-0.14/t/pod-coverage.t]

use strict;
use warnings;
use Test::More;

# Ensure a recent version of Test::Pod::Coverage
my $min_tpc = 1.08;
eval "use Test::Pod::Coverage $min_tpc";
plan skip_all => "Test::Pod::Coverage $min_tpc required for testing POD coverage" if $@;

# Test::Pod::Coverage doesn't require a minimum Pod::Coverage version,
# but older versions don't recognize some common documentation styles
my $min_pc = 0.18;
eval "use Pod::Coverage $min_pc";
plan skip_all => "Pod::Coverage $min_pc required for testing POD coverage" if $@;

all_pod_coverage_ok();
