# Supplementary material for: CohortExplorer: A Generic Application Programming Interface for Entity Attribute Value Database Schemas
Source: JMIR Med Inform. 2014 Dec 1;2(2):e32. doi: 10.2196/medinform.3339 (PMC4288104; doi:10.2196/medinform.3339)
Supplement: Supplementary file 1 [file medinform_v2i2e32_app1.gz › CohortExplorer-0.14/t/pod.t]

#!perl -T

use strict;
use warnings;
use Test::More;

# Ensure a recent version of Test::Pod
my $min_tp = 1.22;
eval "use Test::Pod $min_tp";
plan skip_all => "Test::Pod $min_tp required for testing POD" if $@;

all_pod_files_ok();
