# Supplementary material for: CohortExplorer: A Generic Application Programming Interface for Entity Attribute Value Database Schemas
Source: JMIR Med Inform. 2014 Dec 1;2(2):e32. doi: 10.2196/medinform.3339 (PMC4288104; doi:10.2196/medinform.3339)
Supplement: Supplementary file 1 [file medinform_v2i2e32_app1.gz › CohortExplorer-0.14/LICENSE]

LICENSE AND COPYRIGHT

Copyright: Copyright © 2013-2014 Abhishek Dixit
License: GPL-3+

This program is free software: you can redistribute it and/or modify it under the terms 
of either:

a) the GNU General Public License as published by the Free Software Foundation, either 
version 3 of the License, or (at your option) any later version, or

b) the "Artistic Licence".

This program is distributed in the hope that it will be useful,
but WITHOUT ANY WARRANTY; without even the implied warranty of
MERCHANTABILITY or FITNESS FOR A PARTICULAR PURPOSE.  See the
GNU General Public License for more details see <http://www.gnu.org/licenses/>.

On Debian systems, the complete text of the GNU General
Public License can be found in '/usr/share/common-licenses/GPL-3'.

See http://dev.perl.org/licenses/ for more information.
