# Supplementary material for: CohortExplorer: A Generic Application Programming Interface for Entity Attribute Value Database Schemas
Source: JMIR Med Inform. 2014 Dec 1;2(2):e32. doi: 10.2196/medinform.3339 (PMC4288104; doi:10.2196/medinform.3339)
Supplement: Supplementary file 1 [file medinform_v2i2e32_app1.gz › CohortExplorer-0.14/MANIFEST]

Changes
config_files/datasource-config.properties
config_files/log-config.properties
debian/cohortexplorer_0.14-1_all.deb
lib/CohortExplorer.pm
lib/CohortExplorer/Application.pm
lib/CohortExplorer/Application/Opal/Datasource.pm
lib/CohortExplorer/Application/REDCap/Datasource.pm
lib/CohortExplorer/Command/Describe.pm
lib/CohortExplorer/Command/Find.pm
lib/CohortExplorer/Command/Help.pm
lib/CohortExplorer/Command/History.pm
lib/CohortExplorer/Command/Menu.pm
lib/CohortExplorer/Command/Query.pm
lib/CohortExplorer/Command/Query/Compare.pm
lib/CohortExplorer/Command/Query/Search.pm
lib/CohortExplorer/Datasource.pm
LICENSE
Makefile.PL
MANIFEST            This list of files
META.yml
README
t/00-load.t
t/boilerplate.t
t/manifest.t
t/pod-coverage.t
t/pod.t
