# Supplementary material for: CohortExplorer: A Generic Application Programming Interface for Entity Attribute Value Database Schemas
Source: JMIR Med Inform. 2014 Dec 1;2(2):e32. doi: 10.2196/medinform.3339 (PMC4288104; doi:10.2196/medinform.3339)
Supplement: Supplementary file 1 [file medinform_v2i2e32_app1.gz › CohortExplorer-0.14/README]

CohortExplorer

INSTALLATION

sudo dpkg -i debian/cohortexplorer_0.14-1_all.deb

To install dependencies type,
sudo apt-get install -f

or install
sudo apt-get install gdebi

and then,
sudo gdebi debian/cohortexplorer_0.14-1_all.deb

After the installation, the datasources can be configured by following the instructions in /etc/CohortExplorer/datasource-config.properties.

SECURITY

When installing CohortExplorer for group use, the administrator MUST ensure that:

a) MySQL connection parameters are for the read only mode (i.e. grant select only). 
b) At all times /etc/CohortExplorer/datasource-config.properties is only readable by the user 'cohexp'.
c) Log file is only readable by root/administrator or cohexp.


To uninstall type,

sudo apt-get purge cohortexplorer


SUPPORT AND DOCUMENTATION

After installation, you can find the documentation for CohortExplorer using the man command.

man CohortExplorer (Linux systems)
