# Supplementary material for: CohortExplorer: A Generic Application Programming Interface for Entity Attribute Value Database Schemas
Source: JMIR Med Inform. 2014 Dec 1;2(2):e32. doi: 10.2196/medinform.3339 (PMC4288104; doi:10.2196/medinform.3339)
Supplement: Supplementary file 1 [file medinform_v2i2e32_app1.gz › CohortExplorer-0.14/META.yml]

---
abstract: 'Explore clinical cohorts and search for entities of interest'
author:
  - 'Abhishek Dixit <adixit@cpan.org>'
distribution_type:  module
build_requires:
  ExtUtils::MakeMaker: 0
configure_requires:
  ExtUtils::MakeMaker: 0
dynamic_config: 0
generated_by: 'ExtUtils::MakeMaker version 6.76, CPAN::Meta::Converter version 2.120351'
license: perl
meta-spec:
  url: http://module-build.sourceforge.net/META-spec-v1.4.html
  version: 1.4
name: CohortExplorer
no_index:
  directory:
    - t
    - inc
requires:
  CLI::Framework: 0.05
  Carp: 0
  Config::General: 2.5
  DBI: 0
  Exception::Class::TryCatch: 1.12
  File::HomeDir: 0.98
  File::Spec: 0
  FileHandle: 0
  HTTP::Cookies: 6.00
  JSON : 2.53
  LWP::UserAgent: 6.03
  Log::Log4perl: 1.29
  MIME::Base64: 0
  POSIX: 0
  SQL::Abstract::More: 1.17
  Statistics::Descriptive: 3.0203
  Term::ReadKey: 2.14
  Test::More: 0
  Text::ASCIITable: 0.20
  Text::CSV_XS: 0.97
  Tie::IxHash: 1.21
  Tie::Autotie: 0
  Time::HiRes: 0
  perl: 5.010
resources:
   license: http://dev.perl.org/licenses/
version: 0.14
